# Supplementary material for: MicroRNA based Pan-Cancer Diagnosis and Treatment Recommendation
Source: BMC Bioinformatics. 2017 Jan 13;18:32. doi: 10.1186/s12859-016-1421-y (PMC5237282; doi:10.1186/s12859-016-1421-y)
Supplement: Additional file 2: — This excel file contains the results from the core analysis of the 60 miRNA features. (XLSX 10 kb) [file 12859_2016_1421_MOESM2_ESM.xlsx]

## Sheet: Sheet1
Categories	Diseases or Functions Annotation	p-Value	Molecules	# Molecules
Cancer, Organismal Injury and Abnormalities	metastatic solid tumor	3.27e-53	let-7,miR-1-3p (and other miRNAs w/seed GGAAUGU),mir-10,mir-126,mir-130,miR-133a-3p (and other miRNAs w/seed UUGGUCC),mir-135,miR-135a-5p (and other miRNAs w/seed AUGGCUU),miR-138-5p (miRNAs w/seed GCUGGUG),mir-139,mir-142,mir-146,mir-148,mir-149,mir-15,mir-17,mir-181,mir-183,mir-187,mir-192,mir-196,miR-196a-5p (and other miRNAs w/seed AGGUAGU),mir-199,mir-203,mir-205,mir-210,miR-218-5p (and othe…	49
Cancer, Organismal Injury and Abnormalities	advanced malignant solid tumor	1.61e-50	let-7,miR-1-3p (and other miRNAs w/seed GGAAUGU),mir-10,mir-126,mir-130,miR-133a-3p (and other miRNAs w/seed UUGGUCC),mir-135,miR-135a-5p (and other miRNAs w/seed AUGGCUU),miR-138-5p (miRNAs w/seed GCUGGUG),mir-139,mir-142,mir-146,mir-148,mir-149,mir-15,mir-17,mir-181,mir-183,mir-187,mir-192,mir-196,miR-196a-5p (and other miRNAs w/seed AGGUAGU),mir-199,mir-203,mir-205,mir-210,miR-218-5p (and othe…	50
Cancer, Organismal Injury and Abnormalities, Reproductive System Disease	early stage invasive cervical squamous cell carcinoma	1.43e-47	let-7,mir-10,mir-126,miR-129-5p (miRNAs w/seed UUUUUGC),mir-130,miR-133a-3p (and other miRNAs w/seed UUGGUCC),mir-135,miR-135a-5p (and other miRNAs w/seed AUGGCUU),mir-139,mir-142,mir-146,mir-149,mir-15,mir-17,mir-181,miR-181a-5p (and other miRNAs w/seed ACAUUCA),mir-187,mir-192,miR-194-5p (miRNAs w/seed GUAACAG),mir-199,mir-203,miR-218-5p (and other miRNAs w/seed UGUGCUU),mir-25,mir-29,mir-30,mi…	28
Organismal Injury and Abnormalities, Reproductive System Disease	nonobstructive azoospermia	3.89e-47	let-7,miR-1-3p (and other miRNAs w/seed GGAAUGU),mir-126,miR-128-3p (and other miRNAs w/seed CACAGUG),mir-130,mir-149,miR-153-3p (miRNAs w/seed UGCAUAG),mir-17,mir-181,miR-181a-5p (and other miRNAs w/seed ACAUUCA),mir-187,mir-193,mir-196,miR-196a-5p (and other miRNAs w/seed AGGUAGU),mir-199,mir-204,mir-205,mir-221,mir-25,mir-29,mir-30,mir-31,mir-33,mir-34,mir-362,mir-363,mir-368,mir-455,mir-506,m…	36
Cancer, Gastrointestinal Disease, Organismal Injury and Abnormalities	metastatic colorectal cancer	5e-45	let-7,mir-10,mir-126,mir-130,mir-135,mir-139,mir-142,mir-148,mir-15,mir-17,mir-181,mir-187,mir-192,mir-196,miR-196a-5p (and other miRNAs w/seed AGGUAGU),mir-210,miR-218-5p (and other miRNAs w/seed UGUGCUU),mir-25,mir-30,mir-31,mir-322,mir-328,mir-33,mir-335,mir-34,mir-362,mir-363,mir-368,mir-378,mir-452,mir-455,mir-506,mir-548,mir-584,mir-598,mir-675,mir-8	37
Cancer, Gastrointestinal Disease, Organismal Injury and Abnormalities	metastatic gastrointestinal tract cancer	6.04e-45	let-7,mir-10,mir-126,mir-130,mir-135,mir-139,mir-142,mir-148,mir-15,mir-17,mir-181,mir-187,mir-192,mir-196,miR-196a-5p (and other miRNAs w/seed AGGUAGU),mir-199,mir-210,miR-218-5p (and other miRNAs w/seed UGUGCUU),mir-25,mir-30,mir-31,mir-322,mir-328,mir-33,mir-335,mir-34,mir-362,mir-363,mir-368,mir-378,mir-452,mir-455,mir-506,mir-548,mir-584,mir-598,mir-675,mir-8	38
Cancer, Organismal Injury and Abnormalities	primary melanoma	2.78e-36	let-7,mir-10,mir-130,mir-135,miR-135a-5p (and other miRNAs w/seed AUGGCUU),mir-142,mir-146,mir-148,mir-149,mir-183,mir-196,miR-196a-5p (and other miRNAs w/seed AGGUAGU),mir-199,mir-203,mir-205,miR-218-5p (and other miRNAs w/seed UGUGCUU),mir-27,mir-29,mir-363,mir-8,miR-9-5p (and other miRNAs w/seed CUUUGGU)	21
Cancer, Organismal Injury and Abnormalities	invasive carcinoma	4.08e-34	let-7,mir-10,mir-126,miR-129-5p (miRNAs w/seed UUUUUGC),mir-130,miR-133a-3p (and other miRNAs w/seed UUGGUCC),mir-135,miR-135a-5p (and other miRNAs w/seed AUGGCUU),mir-139,mir-142,mir-146,mir-149,mir-15,mir-17,mir-181,miR-181a-5p (and other miRNAs w/seed ACAUUCA),mir-183,mir-187,mir-192,miR-194-5p (miRNAs w/seed GUAACAG),mir-199,mir-203,miR-218-5p (and other miRNAs w/seed UGUGCUU),mir-25,mir-29,m…	30
Endocrine System Disorders, Organismal Injury and Abnormalities, Reproductive System Disease	ovarian endometriosis	1.03e-33	miR-1-3p (and other miRNAs w/seed GGAAUGU),mir-10,mir-126,mir-130,mir-148,mir-17,mir-183,mir-196,mir-199,mir-221,mir-25,mir-29,mir-30,mir-34,mir-365,mir-368,mir-493,mir-671,mir-8	19
Cancer, Organismal Injury and Abnormalities	metastatic melanoma cancer	2e-33	let-7,miR-1-3p (and other miRNAs w/seed GGAAUGU),mir-10,mir-130,miR-133a-3p (and other miRNAs w/seed UUGGUCC),mir-135,miR-135a-5p (and other miRNAs w/seed AUGGCUU),miR-138-5p (miRNAs w/seed GCUGGUG),mir-142,mir-146,mir-148,mir-149,mir-183,mir-196,miR-196a-5p (and other miRNAs w/seed AGGUAGU),mir-199,mir-203,mir-205,mir-27,mir-34,mir-363,mir-8,mir-96	23
Organismal Injury and Abnormalities	progressive fibrosis	1.05e-32	let-7,mir-10,mir-126,mir-130,mir-142,mir-15,mir-17,mir-181,mir-210,mir-221,mir-25,mir-27,mir-29,mir-30,mir-322,mir-368,mir-8,mir-96	18
Cancer, Organismal Injury and Abnormalities, Reproductive System Disease	cervical squamous cell carcinoma	1.28e-31	let-7,mir-10,mir-126,miR-128-3p (and other miRNAs w/seed CACAGUG),miR-129-5p (miRNAs w/seed UUUUUGC),mir-130,miR-133a-3p (and other miRNAs w/seed UUGGUCC),mir-135,miR-135a-5p (and other miRNAs w/seed AUGGCUU),mir-139,mir-142,mir-146,mir-149,mir-15,mir-17,mir-181,miR-181a-5p (and other miRNAs w/seed ACAUUCA),mir-187,mir-192,miR-194-5p (miRNAs w/seed GUAACAG),mir-199,mir-203,miR-218-5p (and other m…	30
Cancer, Gastrointestinal Disease, Organismal Injury and Abnormalities, Respiratory Disease	squamous cell cancer of the hypopharynx	1.39e-31	let-7,miR-1-3p (and other miRNAs w/seed GGAAUGU),mir-10,mir-126,mir-130,mir-139,mir-15,mir-17,mir-183,mir-196,miR-196a-5p (and other miRNAs w/seed AGGUAGU),mir-199,mir-203,mir-204,miR-218-5p (and other miRNAs w/seed UGUGCUU),mir-29,mir-30,mir-328,mir-378,mir-452,miR-7a-5p (and other miRNAs w/seed GGAAGAC)	21
Cancer, Gastrointestinal Disease, Organismal Injury and Abnormalities, Respiratory Disease	pharyngeal carcinoma	1.74e-30	let-7,miR-1-3p (and other miRNAs w/seed GGAAUGU),mir-10,mir-126,mir-130,mir-139,mir-15,mir-17,mir-183,mir-196,miR-196a-5p (and other miRNAs w/seed AGGUAGU),mir-199,mir-203,mir-204,miR-218-5p (and other miRNAs w/seed UGUGCUU),mir-27,mir-29,mir-30,mir-328,mir-378,mir-452,miR-7a-5p (and other miRNAs w/seed GGAAGAC),mir-8	23
